# Supplementary material for: Genetic and Epigenetic Regulation in Lingo-1: Effects on Cognitive Function and White Matter Microstructure in a Case-Control Study for Schizophrenia
Source: Int J Mol Sci. 2023 Oct 26;24(21):15624. doi: 10.3390/ijms242115624 (PMC10648795; doi:10.3390/ijms242115624)
Supplement: Supplementary file 1 [file ijms-24-15624-s001.zip]

Archive with 1 entries (1 files):
- ijms-2657001-supplementary.pdf
